# Supplementary material for: Real-Life Performance and Clinical Outcomes of Portico Transcatheter Aortic Valve with FlexNav Delivery System: One-Year Data from a Single-Center Experience
Source: J Clin Med. 2023 Aug 18;12(16):5373. doi: 10.3390/jcm12165373 (PMC10455755; doi:10.3390/jcm12165373)
Supplement: Supplementary file 1 [file jcm-12-05373-s001.zip]

Archive with 1 entries (1 files):
- jcm-2475089-supplementary.pdf
